# Supplementary material for: Multi-layered ecological interactions determine growth of clinical antibiotic-resistant strains within human microbiomes
Source: Nat Commun. 2025 Nov 4;16:9733. doi: 10.1038/s41467-025-64714-2 (PMC12586700; doi:10.1038/s41467-025-64714-2)
Supplement: Supplementary file 4 — Source data [file 41467_2025_64714_MOESM4_ESM.xlsx]

## Sheet: Source_data_figure_1C_and_1D
n	Plate_Replicate	Timepoint (hours)	Strain	Donor	Condition	CFUml
1	AX1	2	Ec040	Donor_1	Untreated	3650000
2	AX2	2	Ec040	Donor_1	Untreated	3300000
3	AX3	2	Ec040	Donor_1	Untreated	3450000
4	AX1a	2	Ec040	Donor_1	With_Antibiotic	3150000
5	AX2a	2	Ec040	Donor_1	With_Antibiotic	3350000
6	AX3a	2	Ec040	Donor_1	With_Antibiotic	5400000
7	AY1	2	Ec040	Donor_2	Untreated	3550000
8	AY2	2	Ec040	Donor_2	Untreated	2700000
9	AY3	2	Ec040	Donor_2	Untreated	4050000
10	AY1a	2	Ec040	Donor_2	With_Antibiotic	4150000
11	AY2a	2	Ec040	Donor_2	With_Antibiotic	3550000
12	AY3a	2	Ec040	Donor_2	With_Antibiotic	4400000
13	AZ1	2	Ec040	Donor_3	Untreated	4000000
14	AZ2	2	Ec040	Donor_3	Untreated	10000000
15	AZ3	2	Ec040	Donor_3	Untreated	10000000
16	AZ1a	2	Ec040	Donor_3	With_Antibiotic	3500000
17	AZ2a	2	Ec040	Donor_3	With_Antibiotic	6500000
18	AZ3a	2	Ec040	Donor_3	With_Antibiotic	12500000
19	AX1	48	Ec040	Donor_1	Untreated	58000000
20	AX2	48	Ec040	Donor_1	Untreated	38000000
21	AX3	48	Ec040	Donor_1	Untreated	40000000
22	AX1a	48	Ec040	Donor_1	With_Antibiotic	405000000
23	AX2a	48	Ec040	Donor_1	With_Antibiotic	150000000
24	AX3a	48	Ec040	Donor_1	With_Antibiotic	350000000
25	AY1	48	Ec040	Donor_2	Untreated	68500000
26	AY2	48	Ec040	Donor_2	Untreated	100000000
27	AY3	48	Ec040	Donor_2	Untreated	70000000
28	AY1a	48	Ec040	Donor_2	With_Antibiotic	405000000
29	AY2a	48	Ec040	Donor_2	With_Antibiotic	345000000
30	AY3a	48	Ec040	Donor_2	With_Antibiotic	340000000
32	AZ1	48	Ec040	Donor_3	Untreated	85000000
34	AZ2	48	Ec040	Donor_3	Untreated	24500000
36	AZ3	48	Ec040	Donor_3	Untreated	32500000
38	AZ1a	48	Ec040	Donor_3	With_Antibiotic	85000000
40	AZ2a	48	Ec040	Donor_3	With_Antibiotic	130000000
42	AZ3a	48	Ec040	Donor_3	With_Antibiotic	190000000
43	BX1	48	Ec069	Donor_1	Untreated	160000
44	BX2	48	Ec069	Donor_1	Untreated	1400000
45	BX3	48	Ec069	Donor_1	Untreated	505000
46	BX1a	48	Ec069	Donor_1	With_Antibiotic	20000000
47	BX2a	48	Ec069	Donor_1	With_Antibiotic	20500000
48	BX3a	48	Ec069	Donor_1	With_Antibiotic	16500000
49	BY1	48	Ec069	Donor_2	Untreated	30500000
50	BY2	48	Ec069	Donor_2	Untreated	18500000
51	BY3	48	Ec069	Donor_2	Untreated	5500000
52	BY1a	48	Ec069	Donor_2	With_Antibiotic	1050000000
53	BY2a	48	Ec069	Donor_2	With_Antibiotic	900000000
54	BY3a	48	Ec069	Donor_2	With_Antibiotic	360000000
56	BZ1	48	Ec069	Donor_3	Untreated	21000000
58	BZ2	48	Ec069	Donor_3	Untreated	20500000
60	BZ3	48	Ec069	Donor_3	Untreated	23000000
62	BZ1a	48	Ec069	Donor_3	With_Antibiotic	550000000
64	BZ2a	48	Ec069	Donor_3	With_Antibiotic	250000000
66	BZ3a	48	Ec069	Donor_3	With_Antibiotic	265000000
67	CX1	48	Ec131	Donor_1	Untreated	50
68	CX2	48	Ec131	Donor_1	Untreated	50
69	CX3	48	Ec131	Donor_1	Untreated	50
70	CX1a	48	Ec131	Donor_1	With_Antibiotic	550000
71	CX2a	48	Ec131	Donor_1	With_Antibiotic	2300000
72	CX3a	48	Ec131	Donor_1	With_Antibiotic	2050000
73	CY1	48	Ec131	Donor_2	Untreated	1250000
74	CY2	48	Ec131	Donor_2	Untreated	1950000
75	CY3	48	Ec131	Donor_2	Untreated	4150000
76	CY1a	48	Ec131	Donor_2	With_Antibiotic	32000000
77	CY2a	48	Ec131	Donor_2	With_Antibiotic	46500000
78	CY3a	48	Ec131	Donor_2	With_Antibiotic	90000000
80	CZ1	48	Ec131	Donor_3	Untreated	11000000
82	CZ2	48	Ec131	Donor_3	Untreated	3050000
84	CZ3	48	Ec131	Donor_3	Untreated	3150000
86	CZ1a	48	Ec131	Donor_3	With_Antibiotic	55000000
88	CZ2a	48	Ec131	Donor_3	With_Antibiotic	70000000
90	CZ3a	48	Ec131	Donor_3	With_Antibiotic	60000000
91	DX1	48	Ec744	Donor_1	Untreated	50
92	DX2	48	Ec744	Donor_1	Untreated	2000
93	DX3	48	Ec744	Donor_1	Untreated	350
94	DX1a	48	Ec744	Donor_1	With_Antibiotic	20000000
95	DX2a	48	Ec744	Donor_1	With_Antibiotic	7500000
96	DX3a	48	Ec744	Donor_1	With_Antibiotic	60000000
97	DY1	48	Ec744	Donor_2	Untreated	5000
98	DY2	48	Ec744	Donor_2	Untreated	10000
99	DY3	48	Ec744	Donor_2	Untreated	20000
100	DY1a	48	Ec744	Donor_2	With_Antibiotic	600000
101	DY2a	48	Ec744	Donor_2	With_Antibiotic	11500000
102	DY3a	48	Ec744	Donor_2	With_Antibiotic	5500000
104	DZ1	48	Ec744	Donor_3	Untreated	1000
106	DZ2	48	Ec744	Donor_3	Untreated	1000
108	DZ3	48	Ec744	Donor_3	Untreated	1000
110	DZ1a	48	Ec744	Donor_3	With_Antibiotic	35000
112	DZ2a	48	Ec744	Donor_3	With_Antibiotic	1400000
114	DZ3a	48	Ec744	Donor_3	With_Antibiotic	650000
133	BX1	2	Ec069	Donor_1	Untreated	3850000
134	BX2	2	Ec069	Donor_1	Untreated	1900000
135	BX3	2	Ec069	Donor_1	Untreated	2150000
136	BX1a	2	Ec069	Donor_1	With_Antibiotic	1800000
137	BX2a	2	Ec069	Donor_1	With_Antibiotic	2100000
138	BX3a	2	Ec069	Donor_1	With_Antibiotic	2950000
139	BY1	2	Ec069	Donor_2	Untreated	8500000
140	BY2	2	Ec069	Donor_2	Untreated	6500000
141	BY3	2	Ec069	Donor_2	Untreated	6000000
142	BY1a	2	Ec069	Donor_2	With_Antibiotic	6500000
143	BY2a	2	Ec069	Donor_2	With_Antibiotic	7000000
144	BY3a	2	Ec069	Donor_2	With_Antibiotic	8500000
145	BZ1	2	Ec069	Donor_3	Untreated	5500000
147	BZ2	2	Ec069	Donor_3	Untreated	7500000
149	BZ3	2	Ec069	Donor_3	Untreated	3000000
151	BZ1a	2	Ec069	Donor_3	With_Antibiotic	4500000
153	BZ2a	2	Ec069	Donor_3	With_Antibiotic	5500000
155	BZ3a	2	Ec069	Donor_3	With_Antibiotic	6500000
157	CX1	2	Ec131	Donor_1	Untreated	1500000
158	CX2	2	Ec131	Donor_1	Untreated	1400000
159	CX3	2	Ec131	Donor_1	Untreated	2450000
160	CX1a	2	Ec131	Donor_1	With_Antibiotic	1550000
161	CX2a	2	Ec131	Donor_1	With_Antibiotic	1450000
162	CX3a	2	Ec131	Donor_1	With_Antibiotic	950000
163	CY1	2	Ec131	Donor_2	Untreated	1300000
164	CY2	2	Ec131	Donor_2	Untreated	1500000
165	CY3	2	Ec131	Donor_2	Untreated	1750000
166	CY1a	2	Ec131	Donor_2	With_Antibiotic	1050000
167	CY2a	2	Ec131	Donor_2	With_Antibiotic	1450000
168	CY3a	2	Ec131	Donor_2	With_Antibiotic	1300000
169	CZ1	2	Ec131	Donor_3	Untreated	3000000
171	CZ2	2	Ec131	Donor_3	Untreated	5500000
173	CZ3	2	Ec131	Donor_3	Untreated	1450000
175	CZ1a	2	Ec131	Donor_3	With_Antibiotic	7500000
177	CZ2a	2	Ec131	Donor_3	With_Antibiotic	6000000
179	CZ3a	2	Ec131	Donor_3	With_Antibiotic	3500000
181	DX1	2	Ec744	Donor_1	Untreated	190000
182	DX2	2	Ec744	Donor_1	Untreated	225000
183	DX3	2	Ec744	Donor_1	Untreated	175000
184	DX1a	2	Ec744	Donor_1	With_Antibiotic	160000
185	DX2a	2	Ec744	Donor_1	With_Antibiotic	140000
186	DX3a	2	Ec744	Donor_1	With_Antibiotic	125000
187	DY1	2	Ec744	Donor_2	Untreated	130000
188	DY2	2	Ec744	Donor_2	Untreated	80000
189	DY3	2	Ec744	Donor_2	Untreated	130000
190	DY1a	2	Ec744	Donor_2	With_Antibiotic	100000
191	DY2a	2	Ec744	Donor_2	With_Antibiotic	75000
192	DY3a	2	Ec744	Donor_2	With_Antibiotic	105000
193	DZ1	2	Ec744	Donor_3	Untreated	50000
195	DZ2	2	Ec744	Donor_3	Untreated	50000
197	DZ3	2	Ec744	Donor_3	Untreated	50000
199	DZ1a	2	Ec744	Donor_3	With_Antibiotic	50000
201	DZ2a	2	Ec744	Donor_3	With_Antibiotic	50000
203	DZ3a	2	Ec744	Donor_3	With_Antibiotic	50000

## Sheet: Source_data_figure_2A
n	Plate_replicate	Timepoint (hours)	Strain	Donor	CFU/ml
4	AX1_1	0	Ec040	Donor_1	400
5	AX2_2	0	Ec040	Donor_1	150
6	AX3_3	0	Ec040	Donor_1	1300
10	AY1_1	0	Ec040	Donor_2	800
11	AY2_2	0	Ec040	Donor_2	400
12	AY3_3	0	Ec040	Donor_2	1150
16	AZ1_1	0	Ec040	Donor_3	200
17	AZ2_2	0	Ec040	Donor_3	100
18	AZ3_3	0	Ec040	Donor_3	1500
22	BX1_1	0	Ec069	Donor_1	50
23	BX2_2	0	Ec069	Donor_1	50
24	BX3_3	0	Ec069	Donor_1	50
28	BY1_1	0	Ec069	Donor_2	50
29	BY2_2	0	Ec069	Donor_2	50
30	BY3_3	0	Ec069	Donor_2	50
34	BZ1_1	0	Ec069	Donor_3	250
35	BZ2_2	0	Ec069	Donor_3	50
36	BZ3_3	0	Ec069	Donor_3	50
40	CX1_1	0	Ec131	Donor_1	700
41	CX2_2	0	Ec131	Donor_1	900
42	CX3_3	0	Ec131	Donor_1	1450
46	CY1_1	0	Ec131	Donor_2	650
47	CY2_2	0	Ec131	Donor_2	900
48	CY3_3	0	Ec131	Donor_2	1050
52	CZ1_1	0	Ec131	Donor_3	1800
53	CZ2_2	0	Ec131	Donor_3	1400
54	CZ3_3	0	Ec131	Donor_3	1700
58	DX1_1	0	Ec744	Donor_1	50
59	DX2_2	0	Ec744	Donor_1	50
60	DX3_3	0	Ec744	Donor_1	1350
64	DY1_1	0	Ec744	Donor_2	850
65	DY2_2	0	Ec744	Donor_2	1850
66	DY3_3	0	Ec744	Donor_2	5050
70	DZ1_1	0	Ec744	Donor_3	50
71	DZ2_2	0	Ec744	Donor_3	50
72	DZ3_3	0	Ec744	Donor_3	400
148	AX1_1	48	Ec040	Donor_1	175000000
149	AX2_2	48	Ec040	Donor_1	205000000
150	AX3_3	48	Ec040	Donor_1	170000000
154	AY1_1	48	Ec040	Donor_2	320000000
155	AY2_2	48	Ec040	Donor_2	200000000
156	AY3_3	48	Ec040	Donor_2	280000000
160	AZ1_1	48	Ec040	Donor_3	200000000
161	AZ2_2	48	Ec040	Donor_3	250000000
162	AZ3_3	48	Ec040	Donor_3	200000000
166	BX1_1	48	Ec069	Donor_1	220000000
167	BX2_2	48	Ec069	Donor_1	220000000
168	BX3_3	48	Ec069	Donor_1	245000000
172	BY1_1	48	Ec069	Donor_2	275000000
173	BY2_2	48	Ec069	Donor_2	160000000
174	BY3_3	48	Ec069	Donor_2	220000000
178	BZ1_1	48	Ec069	Donor_3	245000000
179	BZ2_2	48	Ec069	Donor_3	230000000
180	BZ3_3	48	Ec069	Donor_3	235000000
184	CX1_1	48	Ec131	Donor_1	185000000
185	CX2_2	48	Ec131	Donor_1	135000000
186	CX3_3	48	Ec131	Donor_1	140000000
190	CY1_1	48	Ec131	Donor_2	165000000
191	CY2_2	48	Ec131	Donor_2	165000000
192	CY3_3	48	Ec131	Donor_2	180000000
196	CZ1_1	48	Ec131	Donor_3	155000000
197	CZ2_2	48	Ec131	Donor_3	155000000
198	CZ3_3	48	Ec131	Donor_3	225000000
202	DX1_1	48	Ec744	Donor_1	60000000
203	DX2_2	48	Ec744	Donor_1	100000000
204	DX3_3	48	Ec744	Donor_1	100000000
208	DY1_1	48	Ec744	Donor_2	80000000
209	DY2_2	48	Ec744	Donor_2	60000000
210	DY3_3	48	Ec744	Donor_2	105000000
214	DZ1_1	48	Ec744	Donor_3	125000000
215	DZ2_2	48	Ec744	Donor_3	100000000
216	DZ3_3	48	Ec744	Donor_3	145000000

## Sheet: Source_data_figure_2C
Well	Strain	Group	auc_l
A1	Ec040	Donor_1	9.917475221496426
A2	Ec069	Donor_1	10.15048157507993
A3	Ec131	Donor_1	9.740705549874962
A4	Ec744	Donor_1	9.57964
A5	Ec040	Donor_2	8.973923600262065
A6	Ec069	Donor_2	9.036019428244664
A7	Ec131	Donor_2	8.006532933097494
A8	Ec744	Donor_2	7.044281946414647
A9	Ec040	Donor_3	9.668723923637238
A10	Ec069	Donor_3	9.878058163924697
A11	Ec131	Donor_3	9.68164
A12	Ec744	Donor_3	8.468606107774509
B9	Ec040	Donor_1	10.01703155354797
B10	Ec069	Donor_1	9.865543511914113
B11	Ec131	Donor_1	9.281530978324081
B12	Ec744	Donor_1	8.774881133767769
C1	Ec040	Donor_2	8.881019188930276
C2	Ec069	Donor_2	8.729517849930533
C3	Ec131	Donor_2	8.009928324081898
C4	Ec744	Donor_2	7.388897073125019
C5	Ec040	Donor_3	10.107685950234265
C6	Ec069	Donor_3	10.539819748635473
C7	Ec131	Donor_3	10.278360329724908
C8	Ec744	Donor_3	9.480347718489314
D5	Ec040	Donor_1	10.261819841547144
D6	Ec069	Donor_1	10.301382218836446
D7	Ec131	Donor_1	9.432797594699267
D8	Ec744	Donor_1	9.180181758876113
D9	Ec040	Donor_2	8.945339549968695
D10	Ec069	Donor_2	8.681444168675961
D11	Ec131	Donor_2	7.900294140571571
D12	Ec744	Donor_2	6.987896037699766
E1	Ec040	Donor_3	9.971138385690336
E2	Ec069	Donor_3	10.285045767032896
E3	Ec131	Donor_3	9.985356405310414
E4	Ec744	Donor_3	9.461082547090665
F1	Ec040	Donor_1	10.151329825402208
F2	Ec069	Donor_1	9.91044
F3	Ec131	Donor_1	9.704665666175078
F4	Ec744	Donor_1	9.50198
F5	Ec040	Donor_2	9.224449804899917
F6	Ec069	Donor_2	9.080262099144365
F7	Ec131	Donor_2	8.220687311742875
F8	Ec744	Donor_2	7.1699173632823765
F9	Ec040	Donor_3	10.292887205708706
F10	Ec069	Donor_3	10.441928722687074
F11	Ec131	Donor_3	10.113197651504517
F12	Ec744	Donor_3	9.328825563387582

## Sheet: Source_data_figure_2D
Well	Strain	Group	Condition	Replicate	auc_l
B1	Ec040	Lysogeny broth (LB)	LB	1	12.171494087914535
B2	Ec069	Lysogeny broth (LB)	LB	1	11.003495523313608
B3	Ec131	Lysogeny broth (LB)	LB	1	10.619551843841709
B4	Ec744	Lysogeny broth (LB)	LB	1	9.665064015848671
B5	Ec040	Lysogeny broth (LB)	LB	2	12.012304232051704
B6	Ec069	Lysogeny broth (LB)	LB	2	10.383642576996209
B7	Ec040	Minimal salts (M9)	M9	1	5.681806176836242
B8	Ec069	Minimal salts (M9)	M9	1	6.083342707552195
B9	Ec131	Minimal salts (M9)	M9	1	6.219522093758642
B10	Ec744	Minimal salts (M9)	M9	1	5.807183088392174
B11	Ec040	Minimal salts (M9)	M9	2	5.627128186864414
B12	Ec069	Minimal salts (M9)	M9	2	5.939759245975036
C1	Ec040	Basal medium (BM)	BM	1	4.713192875014444
C2	Ec069	Basal medium (BM)	BM	1	5.02145
C3	Ec131	Basal medium (BM)	BM	1	4.049415561164925
C4	Ec744	Basal medium (BM)	BM	1	3.0935547516284823
C5	Ec040	Basal medium (BM)	BM	2	4.834914134375768
C6	Ec069	Basal medium (BM)	BM	2	4.983760613323497
C7	Ec131	Lysogeny broth (LB)	LB	2	10.371268388021402
C8	Ec744	Lysogeny broth (LB)	LB	2	9.341469418074553
C9	Ec040	Lysogeny broth (LB)	LB	3	11.856506595446028
C10	Ec069	Lysogeny broth (LB)	LB	3	10.149365441123706
C11	Ec131	Lysogeny broth (LB)	LB	3	10.190892242409607
C12	Ec744	Lysogeny broth (LB)	LB	3	9.596925056368764
D1	Ec131	Minimal salts (M9)	M9	2	6.918492156658572
D2	Ec744	Minimal salts (M9)	M9	2	6.034708166012891
D3	Ec040	Minimal salts (M9)	M9	3	6.916120440112115
D4	Ec069	Minimal salts (M9)	M9	3	7.493014421633905
D5	Ec131	Minimal salts (M9)	M9	3	6.752593247345555
D6	Ec744	Minimal salts (M9)	M9	3	6.218396419478745
D7	Ec131	Basal medium (BM)	BM	2	4.077331632671365
D8	Ec744	Basal medium (BM)	BM	2	2.713528469084035
D9	Ec040	Basal medium (BM)	BM	3	4.379749963815647
D10	Ec069	Basal medium (BM)	BM	3	4.965247542774484
D11	Ec131	Basal medium (BM)	BM	3	4.562477308788262
D12	Ec744	Basal medium (BM)	BM	3	3.3319476368351486
E1	Ec040	Lysogeny broth (LB)	LB	3	12.328601973202936
E2	Ec069	Lysogeny broth (LB)	LB	3	11.168433568252356
E3	Ec131	Lysogeny broth (LB)	LB	3	10.49243197557993
E4	Ec744	Lysogeny broth (LB)	LB	3	9.666684531532225
E5	Ec040	Lysogeny broth (LB)	LB	4	12.130024432420939
E6	Ec069	Lysogeny broth (LB)	LB	4	10.340569000234272
E7	Ec040	Minimal salts (M9)	M9	3	6.643169884944328
E8	Ec069	Minimal salts (M9)	M9	3	7.194647923929762
E9	Ec131	Minimal salts (M9)	M9	3	7.460256877767177
E10	Ec744	Minimal salts (M9)	M9	3	6.44151
E11	Ec040	Minimal salts (M9)	M9	4	6.187282583450238
E12	Ec069	Minimal salts (M9)	M9	4	6.539393747479878
F1	Ec040	Basal medium (BM)	BM	3	5.162459626063109
F2	Ec069	Basal medium (BM)	BM	3	5.127783634475485
F3	Ec131	Basal medium (BM)	BM	3	4.655597069887391
F4	Ec744	Basal medium (BM)	BM	3	3.340421594739971
F5	Ec040	Basal medium (BM)	BM	4	5.3340550556772435
F6	Ec069	Basal medium (BM)	BM	4	5.397287551977904
F7	Ec131	Lysogeny broth (LB)	LB	4	10.449429983062213
F8	Ec744	Lysogeny broth (LB)	LB	4	9.37097
F9	Ec040	Lysogeny broth (LB)	LB	5	12.188707269585791
F10	Ec069	Lysogeny broth (LB)	LB	5	10.314903429081209
F11	Ec131	Lysogeny broth (LB)	LB	5	10.386859433400879
F12	Ec744	Lysogeny broth (LB)	LB	5	9.778935453495379
G1	Ec131	Minimal salts (M9)	M9	4	6.560687623002698
G2	Ec744	Minimal salts (M9)	M9	4	5.986580957110447
G3	Ec040	Minimal salts (M9)	M9	5	6.805392140780416
G4	Ec069	Minimal salts (M9)	M9	5	7.224925482421389
G5	Ec131	Minimal salts (M9)	M9	5	6.452921703051475
G6	Ec744	Minimal salts (M9)	M9	5	6.17573
G7	Ec040	Basal medium (BM)	BM	5	5.2273
G8	Ec069	Basal medium (BM)	BM	5	5.112119139625299
G9	Ec131	Basal medium (BM)	BM	5	4.390178121504858
G10	Ec744	Basal medium (BM)	BM	5	3.188644580778952
G11	Ec131	Basal medium (BM)	BM	4	4.454591704318036
G12	Ec744	Basal medium (BM)	BM	4	2.9063379866321846

## Sheet: Source_Data_figure3A_Donor1
NMDS1	NMDS2	antibiotic	time	sample-id	strain	name	oNMDS1	oNMDS2
-0.233169	-0.0838039	NoAb	48h	A001	Ec040	AX1_t48	-0.0397932	-0.0949372
0.0206388	-0.0391108	NoAb	48h	A002	Ec040	AX2_t48	-0.0397932	-0.0949372
0.0931503	-0.161897	NoAb	48h	A003	Ec040	AX3_t48	-0.0397932	-0.0949372
-0.0439324	-0.0200755	NoAb	48h	A019	Ec069	BX1_t48	-0.0320991	-0.020259
-0.0940002	0.059008589685014115	NoAb	48h	A020	Ec069	BX2_t48	-0.0320991	-0.020259
0.041635384832770975	-0.09971	NoAb	48h	A021	Ec069	BX3_t48	-0.0320991	-0.020259
0.029000037356815726	0.00216375	NoAb	48h	A036	Ec131	CX1_t48	0.0340167	-0.0226854
0.10117145661739026	0.016451518931335816	NoAb	48h	A038	Ec131	CX2_t48	0.0340167	-0.0226854
-0.0281213	-0.0866714	NoAb	48h	A039	Ec131	CX3_t48	0.0340167	-0.0226854
0.00397809	0.0759469	NoAb	48h	A055	Ec744	DX1_t48	0.0509854	0.047941864814403407
0.0786446	0.0488263	NoAb	48h	A056	Ec744	DX2_t48	0.0509854	0.047941864814403407
0.0703336	0.019052412171500773	NoAb	48h	A057	Ec744	DX3_t48	0.0509854	0.047941864814403407
0.00927274	0.0415457	NoAb	48h	A073	control	EX1_t48	-0.0131099	0.0899397
-0.0446007	0.0974036	NoAb	48h	A074	control	EX2_t48	-0.0131099	0.0899397
-0.00400162	0.13086996441115298	NoAb	48h	A075	control	EX3_t48	-0.0131099	0.0899397

## Sheet: Source_Data_figure3A_Donor2
NMDS1	NMDS2	antibiotic	time	sample-id	strain	name	oNMDS1	oNMDS2
-0.0951715	-0.168796	NoAb	48h	A007	Ec040	AY1_t48	0.027041443080488795	-0.0352508
0.0726801	-0.00340575	NoAb	48h	A008	Ec040	AY2_t48	0.027041443080488795	-0.0352508
0.10361573351711609	0.0664492	NoAb	48h	A009	Ec040	AY3_t48	0.027041443080488795	-0.0352508
-0.0571647	0.013706970656509753	NoAb	48h	A025	Ec069	BY1_t48	0.056050926505878305	-0.0307113
0.13550505630756768	-0.0151277	NoAb	48h	A026	Ec069	BY2_t48	0.056050926505878305	-0.0307113
0.0898124	-0.0907133	NoAb	48h	A027	Ec069	BY3_t48	0.056050926505878305	-0.0307113
-0.189165	-0.000963379	NoAb	48h	A043	Ec131	CY1_t48	-0.0230474	3.751918932389231e-4
0.0611014	-0.0321011	NoAb	48h	A044	Ec131	CY2_t48	-0.0230474	3.751918932389231e-4
0.0589214	0.034190088624475534	NoAb	48h	A045	Ec131	CY3_t48	-0.0230474	3.751918932389231e-4
-0.195993	0.0689169	NoAb	48h	A061	Ec744	DY1_t48	-0.0470007	-0.000254838
0.13689248866547538	-0.0125183	NoAb	48h	A062	Ec744	DY2_t48	-0.0470007	-0.000254838
-0.0819016	-0.057163	NoAb	48h	A063	Ec744	DY3_t48	-0.0470007	-0.000254838
0.025501930230552906	0.00908986	NoAb	48h	A079	control	EY1_t48	-0.0130443	0.0658418
-0.108493	0.0650737	NoAb	48h	A080	control	EY2_t48	-0.0130443	0.0658418
0.0438583	0.12336170687937112	NoAb	48h	A081	control	EY3_t48	-0.0130443	0.0658418

## Sheet: Source_Data_figure3A_Donor3
NMDS1	NMDS2	antibiotic	time	sample-id	strain	name	oNMDS1	oNMDS2
-0.0492466	0.0499464	NoAb	48h	A013	Ec040	AZ1_t48	-0.030894	-0.00149924
-0.0142504	-0.0109426	NoAb	48h	A014	Ec040	AZ2_t48	-0.030894	-0.00149924
-0.0291849	-0.0435015	NoAb	48h	A015	Ec040	AZ3_t48	-0.030894	-0.00149924
-0.0156052	0.0239525	NoAb	48h	A031	Ec069	BZ1_t48	-0.0139142	-0.00786184
-0.0662562	0.0187288	NoAb	48h	A032	Ec069	BZ2_t48	-0.0139142	-0.00786184
0.0401188	-0.0662669	NoAb	48h	A033	Ec069	BZ3_t48	-0.0139142	-0.00786184
0.00294208	0.010214296388090937	NoAb	48h	A049	Ec131	CZ1_t48	0.0213227	0.016399721847966092
0.025711837624337493	0.0207104	NoAb	48h	A050	Ec131	CZ2_t48	0.0213227	0.016399721847966092
0.035314203269838806	0.018274475718661774	NoAb	48h	A051	Ec131	CZ3_t48	0.0213227	0.016399721847966092
0.00186852	0.0758667	NoAb	48h	A067	Ec744	DZ1_t48	0.0655367	0.023522761998940513
0.11837892202424309	-0.0123272	NoAb	48h	A068	Ec744	DZ2_t48	0.0655367	0.023522761998940513
0.0763626	0.00702873	NoAb	48h	A069	Ec744	DZ3_t48	0.0655367	0.023522761998940513
0.032105087783481104	-0.00935279	NoAb	48h	A085	control	EZ1_t48	-0.0420512	-0.0305614
-0.10731	-0.0174921	NoAb	48h	A086	control	EZ2_t48	-0.0420512	-0.0305614
-0.0509488	-0.0648393	NoAb	48h	A087	control	EZ3_t48	-0.0420512	-0.0305614

## Sheet: Source_Data_figure3B_Donor1
NMDS1	NMDS2	antibiotic	time	sample-id	strain	name	oNMDS1	oNMDS2
-0.0451762	-0.055083	Ab	48h	A004	Ec040	AX1a_t48	-0.137751	-0.05527
-0.0865729	-0.0389584	Ab	48h	A005	Ec040	AX2a_t48	-0.137751	-0.05527
-0.281505	-0.0717686	Ab	48h	A006	Ec040	AX3a_t48	-0.137751	-0.05527
-0.0480379	-0.0802899	Ab	48h	A022	Ec069	BX1a_t48	-0.0479974	-0.0844672
-0.0167969	-0.106359	Ab	48h	A023	Ec069	BX2a_t48	-0.0479974	-0.0844672
-0.0791573	-0.0667523	Ab	48h	A024	Ec069	BX3a_t48	-0.0479974	-0.0844672
0.085483	-0.0664303	Ab	48h	A040	Ec131	CX1a_t48	0.17369337785556097	-0.0754138
0.20045348201913493	-0.0807611	Ab	48h	A041	Ec131	CX2a_t48	0.17369337785556097	-0.0754138
0.23514361874986814	-0.0790501	Ab	48h	A042	Ec131	CX3a_t48	0.17369337785556097	-0.0754138
-0.000319877	0.0951714	Ab	48h	A058	Ec744	DX1a_t48	0.00860419	0.0875387
0.018854373199245912	0.0797655	Ab	48h	A059	Ec744	DX2a_t48	0.00860419	0.0875387
0.00727807	0.0876793	Ab	48h	A060	Ec744	DX3a_t48	0.00860419	0.0875387
0.00443269	0.14031332853373815	Ab	48h	A076	control	EX1a_t48	0.0034512	0.1276123067799633
-0.00694983	0.12064297367826432	Ab	48h	A077	control	EX2a_t48	0.0034512	0.1276123067799633
0.012870730320027175	0.12188061812788742	Ab	48h	A078	control	EX3a_t48	0.0034512	0.1276123067799633

## Sheet: Source_Data_figure3B_Donor2
NMDS1	NMDS2	antibiotic	time	sample-id	strain	name	oNMDS1	oNMDS2
-0.239346	-0.0831802	Ab	48h	A010	Ec040	AY1a_t48	0.00511715	-0.0848434
0.11453083252455787	-0.0218034	Ab	48h	A011	Ec040	AY2a_t48	0.00511715	-0.0848434
0.1401663195158079	-0.149546	Ab	48h	A012	Ec040	AY3a_t48	0.00511715	-0.0848434
-0.140627	-0.0113277	Ab	48h	A028	Ec069	BY1a_t48	0.0504876	-0.0242483
0.18217725585909844	0.00870662	Ab	48h	A029	Ec069	BY2a_t48	0.0504876	-0.0242483
0.1099125683750935	-0.0701237	Ab	48h	A030	Ec069	BY3a_t48	0.0504876	-0.0242483
-0.0576817	-0.0719278	Ab	48h	A046	Ec131	CY1a_t48	0.018077868678607403	-0.0547001
0.1430726140576362	0.014163840956569803	Ab	48h	A047	Ec131	CY2a_t48	0.018077868678607403	-0.0547001
-0.0311573	-0.106336	Ab	48h	A048	Ec131	CY3a_t48	0.018077868678607403	-0.0547001
-0.332111	0.0506978	Ab	48h	A064	Ec744	DY1a_t48	-0.121647	0.0454357
0.0282568	0.041145392533616224	Ab	48h	A065	Ec744	DY2a_t48	-0.121647	0.0454357
-0.0610863	0.044463961354986606	Ab	48h	A066	Ec744	DY3a_t48	-0.121647	0.0454357
0.0335756	0.0721452	Ab	48h	A082	control	EY1a_t48	0.0479643	0.11835604736719038
0.0655718	0.0911596	Ab	48h	A083	control	EY2a_t48	0.0479643	0.11835604736719038
0.044745391653657596	0.19176332795381107	Ab	48h	A084	control	EY3a_t48	0.0479643	0.11835604736719038

## Sheet: Source_Data_figure3B_Donor3
NMDS1	NMDS2	antibiotic	time	sample-id	strain	name	oNMDS1	oNMDS2
-0.0426655	-0.060612	Ab	48h	A016	Ec040	AZ1a_t48	-0.00956453	-0.0854146
0.0493338	-0.0679748	Ab	48h	A017	Ec040	AZ2a_t48	-0.00956453	-0.0854146
-0.0353619	-0.127657	Ab	48h	A018	Ec040	AZ3a_t48	-0.00956453	-0.0854146
0.0580597	-0.114112	Ab	48h	A034	Ec069	BZ1a_t48	0.0252763	-0.0170873
-0.0321537	0.0621403	Ab	48h	A035	Ec069	BZ2a_t48	0.0252763	-0.0170873
0.0499229	7.101522008361717e-4	Ab	48h	A037	Ec069	BZ3a_t48	0.0252763	-0.0170873
-0.0532247	7.413747202888871e-4	Ab	48h	A052	Ec131	CZ1a_t48	-0.0336006	0.0537302
-0.142081	0.0987139	Ab	48h	A053	Ec131	CZ2a_t48	-0.0336006	0.0537302
0.0945039	0.0617354	Ab	48h	A054	Ec131	CZ3a_t48	-0.0336006	0.0537302
-0.212643	-0.00296661	Ab	48h	A070	Ec744	DZ1a_t48	-0.0115124	0.061448620570544565
0.11089075648672504	0.057851385456502154	Ab	48h	A071	Ec744	DZ2a_t48	-0.0115124	0.061448620570544565
0.0672146	0.1294610863934847	Ab	48h	A072	Ec744	DZ3a_t48	-0.0115124	0.061448620570544565
-0.0276115	0.00267242	Ab	48h	A088	control	EZ1a_t48	0.029401233631726066	-0.0126769
0.023309983535701156	-0.0168089	Ab	48h	A089	control	EZ2a_t48	0.029401233631726066	-0.0126769
0.0925053	-0.0238944	Ab	48h	A090	control	EZ3a_t48	0.029401233631726066	-0.0126769

[truncated: 35 more sheets: Source_Data_figure3C, Source_Data_figure3D, Source_Data_figure4AB_SupFig9AB, Source_Data_figure5A, Source_data_figure_5B, Source_Data_figure5D_PCA_loadin, Source_Data_figure5D_PCA_scores, Source_Data_figure5D_PCA_varian, Source_data_figure_5E, Source_Data_SupFig1A_PCA_loadin, Source_Data_SupFig1A_PCA_scores, Source_Data_SupFig1A_PCA_varian, Source_Data_SupFig1B, Source_Data_SupFig1C, Source_Data_SupFig1D, Source_Data_SupFig1E_PCA_loadin, Source_Data_SupFig1E_PCA_scores, Source_Data_SupFig1E_PCA_varian, Source_Data_SupFig1F, Source_Data_SupFig2 …]
